# Supplementary material for: Contractile Activity of Myotubes Derived from Human Induced Pluripotent Stem Cells: A Model of Duchenne Muscular Dystrophy
Source: Cells. 2021 Sep 27;10(10):2556. doi: 10.3390/cells10102556 (PMC8534131; doi:10.3390/cells10102556)
Supplement: Supplementary file 1 [file cells-10-02556-s001.zip]

Archive with 1 entries (1 files):
- cells-1375689-supplementary.pdf
